# Supplementary material for: Transcriptome Profiling of Buffalograss Challenged with the Leaf Spot Pathogen Curvularia inaequalis
Source: Front Plant Sci. 2016 May 25;7:715. doi: 10.3389/fpls.2016.00715 (PMC4879344; doi:10.3389/fpls.2016.00715)
Supplement: Supplementary file 1 [file Table_1.XLSX]

## Sheet: Sheet1
	SUPPLEMENTARY TABLE 1. Read counts of transcripts selected for primer synthesis
	Transcript Nameb	Transcript abbreviation	Transcript length	Read countsa
				17C1	17C2	17C3	17T1	17T2	17T3	50C1	50C2	50C3	50T1	50T2	50T3	95C1	95C2	95C3	95T1	95T2	95T3	PC1	PC2	PC3	PT1	PT2	PT3
	Groupc A
	Bodac2015c080259	C	258	0	1	1	12	13	6	0	0	0	0	0	0	3	11	1	33	9	12	0	0	0	0	0	0
	Bodac2015c126512	E	223	1	2	2	15	43	9	0	0	0	0	3	0	10	16	26	9	19	15	0	0	0	0	0	0
	Bodac2015c127986	F	226	8	23	16	89	53	83	6	6	8	9	21	21	79	137	43	274	298	304	0	0	1	0	2	2
	Group B
	Bodac2015c166783	J	1483	307	338	203	281	688	539	73	45	44	278	396	232	170	189	163	367	209	188	43	33	66	340	466	240
	Bodac2015c163663	L	2499	373	391	286	1578	1855	1776	55	63	31	1161	1497	849	191	252	159	990	884	1078	36	32	36	360	439	559
	Group C
	Bodac2015c100000	A	563	9	12	6	17	47	33	0	0	0	0	0	0	19	24	16	73	17	22	0	0	0	0	0	0
	Group D
	Bodac2015c000129	M	1874	22	32	27	51	75	44	0	0	0	0	0	0	21	14	16	45	25	40	0	0	0	0	0	0
	Bodac2015c064306	O	317	6	16	9	23	40	24	0	0	0	0	0	0	7	9	4	28	22	22	0	0	0	0	0	0
	Bodac2015c084994	P	414	1	2	4	36	12	29	0	0	0	0	0	0	0	3	0	52	11	17	0	0	0	0	0	0
	Bodac2015c087283	Q	501	0	4	1	28	34	26	0	0	0	0	0	0	5	6	1	34	20	26	0	0	0	0	0	0
	a17, 50, 95, and P refer to NE BG 7-3459-17, NE BG 7-3453-50, 95-55 and Prestige, respectively. C and T indicate untreated and treated samples.
	bTranscripts in Group A, B, and C had defense related geneontologies when annotated with Blast2GO.
	cGroup A: upregulated in both inoculated resistant lines when compared to inoculated susceptible lines.
	Group B:upregulated in both uninoculated resistant lines when compared to uninoculated susceptible lines.
	Group C: upregulated in both inoculated and uninoculated resistant lines compared to susceptible lines.
	Group D: transcripts having >10 reads in inoculated resistant lines while inoculated and uninoculated susceptible lines have zero reads.
